# Supplementary material for: Molecular evolution of the keratin associated protein gene family in mammals, role in the evolution of mammalian hair
Source: BMC Evol Biol. 2008 Aug 23;8:241. doi: 10.1186/1471-2148-8-241 (PMC2528016; doi:10.1186/1471-2148-8-241)
Supplement: Additional file 5 — human HS-KRTAP aligned protein sequences. The KRTAP5-12 protein sequence was not used for alignment as it is too short. [file 1471-2148-8-241-S5.fas]

>KRTAP3-3
-----------------------------------------------------------M
DCCASRG----CSVPTGPATTICSSDKSCRCGVCLPSTCPHTVWLL--------------
------------------------------------------------------------
-------------------------EPTCCDN--CPP-----------------------
------------------------------------------------------------
------------------------------------------------------------
------------------------------------------------------------
------------------------------------------------------------
---------PCHIPQPCVPTCFLLNSCQP-------------------------------
-TPGLETLNLTTFTQP----CCEPCLPRGC-----------------------------
------------------------------------------------------------
--------------------------------------------

>KRTAP3-2
-----------------------------------------------------------M
DCCASRS----CSVPTGPATTICSSDKSCRCGVCLPSTCPHTVWLL--------------
------------------------------------------------------------
-------------------------EPICCDN--CPP-----------------------
------------------------------------------------------------
------------------------------------------------------------
------------------------------------------------------------
------------------------------------------------------------
---------PCHIPQPCVPTCFLLNSCQP-------------------------------
-TPGLETLNLTTFTQP----CCEPCLPRGC-----------------------------
------------------------------------------------------------
--------------------------------------------

>KRTAP3-1
-----------------------------------------------------------M
YCCALRS----CSVPTGPATTFCSFDKSCRCGVCLPSTCPHEISLL--------------
------------------------------------------------------------
-------------------------QPICCDT--CPP-----------------------
------------------------------------------------------------
------------------------------------------------------------
------------------------------------------------------------
------------------------------------------------------------
---------PCCKPDTYVPTCWLLNNCHP-------------------------------
-TPGLSGINLTTYVQP----GCESPCEPRC-----------------------------
------------------------------------------------------------
--------------------------------------------

>KRTAP1-5
------------------------------------------------------------
---------MTCCQTSFCGYPSFSISGTCGSSCCQPSCCETS----------CCQPRS--
------------------------------------------------------------
-------------CQTSFCGFPSFSTSGTCSSSCCQPSCCETSCCQPS------------
------------------------------------------------------------
-------CCETSCCQPSCCQISSCGTGCGIG-----------------------------
----GGISYGQEGSSGAVSTRIR-------------------------------------
------------------------------------------------------------
----------WCRPDSRVEGTYLPPCCVVSCTPPSCCQLH------------------HA
QASCCRPSYCGQSCCRPVCCCEPTC----------------------------------
------------------------------------------------------------
--------------------------------------------

>KRTAP1-4
------------------------------------------------------------
------------------------------------------------------------
------------------------------------------------------------
--------------------MASCSTSGTCGSSCCQPSCCETSCCQP-------------
------------------------------------------------------------
----------------SCCQTSSCGTGCGIG-----------------------------
----GGIGYGQEGSGGSVSTRIR-------------------------------------
------------------------------------------------------------
----------WCHPDCHVEGTCLPPCYLVSCTPPSCCQLH------------------HA
EASCCRPSYCGQSCCRPACCCHCCEPTC-------------------------------
------------------------------------------------------------
--------------------------------------------

>KRTAP1-3
------------------------------------------------------------
---------MTCCQTSFCGYPSCSTSGTCGSSCCQPSCCETS----------CCQPSC--
------------------------------------------------------------
-------------CQTSFCGFPSFSTSGTCSSSCCQPSCCETSCCQP-------------
------------------------------------------------------------
----------------SCCQTSSCGTGCGIG-----------------------------
----GGIGYGQEGSSGAVSTRIR-------------------------------------
------------------------------------------------------------
----------WCRPDCRVEGTCLPPCCVVSCTPPTCCQLH------------------HA
EASCCRPSYCGQSCCRPVCCCYSCEPTC-------------------------------
------------------------------------------------------------
--------------------------------------------

>KRTAP1-1
------------------------------------------------------------
---------MACCQTSFCGFPSCSTSGTCGSSCCQPSCCETSSCQPRCCETSCCQPSC--
------------------------------------------------------------
-------------CQTSFCGFPSFSTGGTCDSSCCQPSCCETSCCQP-------------
------------------------------------------------------------
----------------SCYQTSSCGTGCGIG-----------------------------
----GGIGYGQEGSSGAVSTRIR-------------------------------------
------------------------------------------------------------
----------WCRPDCRVEGTCLPPCCVVSCTPPSCCQLH------------------HA
EASCCRPSYCGQSCCRPVCCCYCSEPTC-------------------------------
------------------------------------------------------------
--------------------------------------------

>KRTAP2-1
------------------------------------------------------------
-----------------------MTGSCCGSTFSSLSYGG--------------------
------------------------------------------------------------
-----------GCCQPCCCRDPCCCRPVTCQTTVCRPVTCVPRCTRPICEP---------
------------------------------------------------------------
------------CRRPVCCDPCSLQEGCCRP-----------------------------
-----ITCCPSSCTAVVCR-----------------------------------------
----------------------------------------------------------PC
CWATTCCQPVSVQSPCCRPPCGQPTPCSTTCRTSSC-----------------------
------------------------------------------------------------
------------------------------------------------------------
--------------------------------------------

>KRTAP2-2
------------------------------------------------------------
-----------------------MTGSCCGSTFSSLSYGG--------------------
------------------------------------------------------------
-----------GCCQPCCCRDPCCCRPVTCQTTVCRPVTCVPRCTRPICEP---------
------------------------------------------------------------
------------CRRPVCCDPCSLQEGCCRP-----------------------------
-----ITCCPSSCTAVVCR-----------------------------------------
----------------------------------------------------------PC
CWATTCCQPVSVQS-----PCGQPTPCSTTCRTSSC-----------------------
------------------------------------------------------------
------------------------------------------------------------
--------------------------------------------

>KRTAP2-3
------------------------------------------------------------
-----------------------MTGSCCGSTLSSLSYGG--------------------
------------------------------------------------------------
-----------GCCQPCCCRDPCCCRPVTCQTTVCRPVTCVPRCTRPICEP---------
------------------------------------------------------------
------------CRRPVCCDPCSLQEGCCRP-----------------------------
-----ITCCPSSCTAVVCR-----------------------------------------
----------------------------------------------------------PC
CWATTCCQPVSVQSPCCRPPCGQPTPCSTTCRTSSC-----------------------
------------------------------------------------------------
------------------------------------------------------------
--------------------------------------------

>KRTAP2-4
------------------------------------------------------------
-----------------------MTGSCCGSTLSSLSYGG--------------------
------------------------------------------------------------
-----------GCCQPCCCRDPCCCRPVTCQTTVCRPVTCVPRCTRPICEP---------
------------------------------------------------------------
------------CRRPVCCDPCSLQEGCCRP-----------------------------
-----ITCCPSSCTAVVCR-----------------------------------------
----------------------------------------------------------PC
CWATTCCQPVSVQSPCCRPPCGQPTPCSTTCRTSSC-----------------------
------------------------------------------------------------
------------------------------------------------------------
--------------------------------------------

>KRTAP4-7
------------------------------------------------------------
-----------------------MVSSCCGSVCSDQGCGQVLCQET--------------
------------------------------------------------------------
--------CCRPSCCQTTCCRTTCYRPSCCVSSCCRPQCCQSVCCQPTCCRPSCCETTCC
-----------------------------------------------------------H
PRCCISSCCRPSCCMSSCCKPQCCQSVCCQP-----------------------------
-----TCCRPSCCISSCCRPSCCV------------------------------------
----------------------------------------------------------SR
CCRPQCCQSVCCQPTCCRPSCCISSCCRPSCCESSCCRPCCCR--------PCCCLRPVC
GRVSCHTTCYRPTCVISTCPRPLCCASSCC-----------------------------
------------------------------------------------------------
--------------------------------------------

>KRTAP4-8
------------------------------------------------------------
-----------------------MVNSCCGSVCSDQGCGQDLCQET--------------
------------------------------------------------------------
--------CCCPSCCQTTCCRTTCYRPSYSVSCCCRPQCCQSVCCQPTCCR---------
------------------------------------------------------------
PRCCISSCCRPSCCVSSCCKPQCCQSVCCQP-----------------------------
-----TCCHPSCCISSCCRPSCCV------------------------------------
----------------------------------------------------------SS
CCKPQCCQSVCCQPTCCHPSCSISSCCRPSCCESSCCR-------------PCCCVRPVC
GRVSCHTTCYRPTCVISTCPRPVCCASSCC-----------------------------
------------------------------------------------------------
--------------------------------------------

>KRTAP4-9
------------------------------------------------------------
-----------------------MVSSCCGSVCSDQGCGQDLCQET--------------
------------------------------------------------------------
--------CCRPSCCETTCCRTTCCRPSCCVSSCCRPQCCQSVCCQPTCSRPSCCQTTCC
R------------------------------------------------------TTCYR
PSCCVSSCCRPQCCQPACCQPTCCRPSCCET-----------------------------
-----TCCHPRCCISSCCRPSCCV------------------------------------
----------------------------------------------------------SS
CCKPQCCQSVCCQPNCCRPSCSISSCCRPSCCESSCCR-------------PCCCVRPVC
GRVSCHTTCYRPTCVISSCPRPLCCASSCC-----------------------------
------------------------------------------------------------
--------------------------------------------

>KRTAP4-11
------------------------------------------------------------
-----------------------MVNSCCGSVCSHQGCGRDLCQET--------------
------------------------------------------------------------
--------CCRPSCCETTCCRTTYCRPSCCVSSCCRPQCCQSVCCQPTCCR---------
------------------------------------------------------------
PRCCISSCCRPSCCVSSCCKPQCCQSMCCQP-----------------------------
-----TCCRPRCCISSCCRPSCCV------------------------------------
----------------------------------------------------------SS
CCRPQCCQSVCCQPTCCHPSCSISSCCRPSCCESSCCR-------------PCCCLRPVC
GRVSCHTTCYRPTCVISSCPRPLCCASSCC-----------------------------
------------------------------------------------------------
--------------------------------------------

>KRTAP4-12
------------------------------------------------------------
-----------------------MVNSCCGSVCSDQGCG----LEN--------------
------------------------------------------------------------
--------CCRPSCCQTTCCRTTCCRPSCCVSSCCRPQCCQSVCCQPTCCR---------
-------------------------------------------------------PSCCQ
TTCCRTTCCRPSCCVSSCCRPQCCQSVCCQP-----------------------------
-----TCCRPSCCQTTCCRTTCCR------------------------------------
----------------------------------------------------------PS
CCVSSCCRPQCCQSVCCQPTCCRPSCCISSSCCPSCCESSCCR--------PCCCLRPVC
GRVSCHTTCYRPTCVISTCPRPLCCASSCC-----------------------------
------------------------------------------------------------
--------------------------------------------

>KRTAP4-6
------------------------------------------------------------
-----------------------MVSSCCGSVCSDQGCG----LET--------------
------------------------------------------------------------
--------CCRPSCCQTTCCRTTCCRPSCCVSSCCRPQCCQSVCCQPTCCRPSCC-----
-------------------------------------------------------PSCCQ
TTCCRTTCCRPSCCVSSCCRPQCCQSVCCQP-----------------------------
-----TCCRPSCSISSCCRPSCCV------------------------------------
----------------------------------------------------------SR
CCRSQCCQSVCCQPTCCRPSCCISSCCRPSCCESSCCRPCCCR--------PCCCLRPVC
GRVSCHTTCYRPTCVISTCPRPLCCASSCC-----------------------------
------------------------------------------------------------
--------------------------------------------

>KRTAP4-5
------------------------------------------------------------
-----------------------MVSSCCGSVSSEQSCG----LEN--------------
------------------------------------------------------------
--------CCRPSCCQTTCCRTTCCRP-----SCCKPQCCQSVCYQPTCCHP--------
------------------------------------------------------------
-SCCISSCCRPYCCESSCCRPCCCQTTCCRT-----------------------------
-----TCCR-----TTCCCPSCCV------------------------------------
----------------------------------------------------------SS
CCRPQCCQSVCCQPTCCRPSCCISSCCHPSCCESSCCR-------------PCCCVRPVC
GRVSCHTTCYRPTCVISTCPRPLCCASSCC-----------------------------
------------------------------------------------------------
--------------------------------------------

>KRTAP4-4
------------------------------------------------------------
-----------------------MVNSCCGSVCSDQGCG----LEN--------------
------------------------------------------------------------
--------CCRPSYCQTTCCRTTCCRPSCCVSSCCRPQCCQTTCCR--------------
------------------------------------------------------------
-----TTCCHPSCCVSSCCRPQCCQSVCCQP-----------------------------
-----TCCRPQCCQTTCCRTTCCR------------------------------------
----------------------------------------------------------PS
CCRPQCCQSVCCQPTCCCPSYCVSSCCRPQCCQTTCCR----------------------
------TTCCRPSCCVSRCYRPHCGQSLCC-----------------------------
------------------------------------------------------------
--------------------------------------------

>KRTAP4-3
------------------------------------------------------------
-----------------------MVSSCCGSVCSDQSCGQGLGQES--------------
------------------------------------------------------------
--------CCRPSCCQTTCCRTTCCRPSCCISSCCRPSCCISSCCKPSCCR---------
------------------------------------------------------------
-----TTCCRPSCCISSCCRPSCCISSCCKP-----------------------------
-----SCCRTTCCRPSCCISSCCR------------------------------------
----------------------------------------------------------PS
CCISSCCKPSCCQTTCCRPSCCISSCYRPQCCQPSCCRPACCI--------SSCCHPSCC
VSSCRCPFSCPTTCCRTTCFHPICCGSSCC-----------------------------
------------------------------------------------------------
--------------------------------------------

>KRTAP4-2
------------------------------------------------------------
-----------------------MVNSCCGSVCSDQGCG----LEN--------------
------------------------------------------------------------
--------CCRPSCCQTTCCRTTCCRPSCCVSSCCRPQCCQSVCCQPTCCS---------
-------------------------------------------------------PSCCQ
TTCCRTTCCRPSCCVSSCFRPQCCQSVCCQP-----------------------------
-----TCCRPSCGQTTCCRTTCYR------------------------------------
----------------------------------------------------------PS
CCVSTCCRPTCSSGSCC------------------------------------------
------------------------------------------------------------
------------------------------------------------------------
--------------------------------------------

>KRTAP4-1
------------------------------------------------------------
-----------------------MVNSCCGSVCSDQGCDQGLCQET--------------
------------------------------------------------------------
--------CCRPSCCQT-----TCCCPSCVVSSCCRPSCSQTTCCQTTCCR---------
------------------------------------------------------------
-----PSCCHPVCCQT-TCRPSCGVSSCCRP-----------------------------
-----LCCQTTCH-----------------------------------------------
----------------------------------------------------------PS
CGMSSCCRPLCCQTTCR-PSCGVSSCCRPLCCQTTCCRATCCR--------PSCCGSSC
------------------------------------------------------------
------------------------------------------------------------
--------------------------------------------

>KRTAP9-1
------------------------------------------------------------
-------------------------MTHCCSPCCQPTCCRTTCCRT--------------
------------------------------------------------------------
--------TCWKPTTVTTCSSTPCCQPSCCVPSCCQP-CCHPTCCQNTCCR---------
------------------------------------------------------------
------TTCCQPTCVASCCQPSCCSTPCCQP-----------------------------
-----TCCGSSCCGQTSCGSSCCQPICGSSCCQPCCHPT---------------------
--------------------------------------------------------CYQT
ICFRTTCCQPTCCQPTCCRNTSCQPTCCGSSCCQPCCHP--------------TCCQTIC
RSTCCQPSCVTRCCSTPCCQPTCGGSSCCSQTCNESSYCLPCCRPTCCQTTCYRTTCCRP
SCCCSPCCVSSCCQPSCC-----------------------------------------
--------------------------------------------

>KRTAP9-10
------------------------------------------------------------
-------------------------MTHCCSPCCQP------------------------
------------------------------------------------------------
---------------------TTCCRTTCCVSSCCQS-CCHPPSCCN-------------
------------------------------------------------------------
---------------TSCCQPSCCAP----------------------------------
------------------------------------------------------------
------------------------------------------------------------
----------VYQRTCYHSMCVCLPSCLDQICGSSCCQP--------------CCLLPSL
L----------------------------------------------------------
------------------------------------------------------------
--------------------------------------------

>KRTAP9-2
------------------------------------------------------------
-------------------------MTHCCSPCCQPTCCRTTCCRT--------------
------------------------------------------------------------
--------TCWKPTTVTTCSSTPCCQPACCVSSCCQP-CCRPTCCQNTCCR---------
------------------------------------------------------------
------TTCCQPTCVTSCCQPSCCSTPCCQP-----------------------------
-----TCCGSSCCGQTSCG-----------------------------------------
----------------------------------------------------------SS
CGQSSSCAPVYCRRTCYYPTTVCLPGCLNQSCGSNCCQP--------------CCRPACC
ETTCCRTTCFQPTCVSSCCQPSCC-----------------------------------
------------------------------------------------------------
--------------------------------------------

>KRTAP9-3
------------------------------------------------------------
-------------------------MTHCCSPCCQPTCCR-----T--------------
------------------------------------------------------------
--------TCWQPTTVTTCSSTPCCQPSCCVSSCCQP-CCHPTCCQNTCCR---------
------------------------------------------------------------
------TTCCQPICVTSCCQPSCCSTPCCQP-----------------------------
-----TCCGSSCG-----------------------------------------------
------------------------------------------------------------
--QSSSCAPVYCRRTCYHPTSVCLPGCLNQSCGSNCCQP--------------CCRPACC
ETTCCRTTCFQPTCVYSCCQPSCC-----------------------------------
------------------------------------------------------------
--------------------------------------------

>KRTAP9-8
------------------------------------------------------------
-------------------------MTHCCSPCCQPTCCR-----T--------------
------------------------------------------------------------
--------TCWKPTTVTTCSSTPCCQPSCCVSSCCQP-CCRPTCCQN-------------
------------------------------------------------------------
-------TCCQPICVTSCCQPSCCSTPCCQP-----------------------------
-----TCCG-----QTSCG-----------------------------------------
----------------------------------------------------------SS
CGQSSSCAPVYCRRTCYHPTTVCLPGCLNQSCGSNCCQP--------------CCRPACC
ETTCCRTTCFQPTCVSSCCQPSCC-----------------------------------
------------------------------------------------------------
--------------------------------------------

>KRTAP9-4
------------------------------------------------------------
-------------------------MTHCCSPCCQPTCCRTTCCRT--------------
------------------------------------------------------------
--------TCWKPTTVTTCSSTPCCQPSCCVSSCCQP-CCRPTCCQN-------------
------------------------------------------------------------
-------TCCQPTCVTSCCQPSCCSTPCCQP-----------------------------
-----TCCG---------------------------------------------------
----------------------------------------------------------SS
CDQSSSCAPVYCRRTCYYPTTVCLPGCLNQSCGSNCCQP--------------CCRPACC
ET-----TCFQPTCVSSCCQPFCC-----------------------------------
------------------------------------------------------------
--------------------------------------------

>KRTAP9-9
------------------------------------------------------------
-------------------------MTHCCSPCCQPTCCR-----T--------------
------------------------------------------------------------
--------TCWKPTTVTTCSSTPCCQPSCCVSSCCQP-CCRPACCQNTCCR---------
------------------------------------------------------------
------TTCCQPTCLTSCCQPSCCSTTCCQP-----------------------------
-----ICCGSSCCGQTSCG-----------------------------------------
----------------------------------------------------------SS
CGQSSSCAPVYCRRTCYYPTTVCLPGCLNQSCGSSCCQP--------------CCRPACC
ETTCCRTTCFQPTCVSSCCQPSCC-----------------------------------
------------------------------------------------------------
--------------------------------------------

>KRTAP9-6
------------------------------------------------------------
-------------------------MTHCCSPGCQPTCCRTTCCRT--------------
------------------------------------------------------------
--------TCWQPTIVTTCSSTPCCQPSCCVSSCCQP-YCHPTCCQNTCCR---------
------------------------------------------------------------
------TTCCQPTCVTSCCQPSCCSTPCYQP-----------------------------
-----ICCGSSCCGQTSCGSSCGQ------------------------------------
------------------------------------------------------------
---SSSCAPVYCRRTCYHPTTVCLPGCLNQSCGSSCCQP--------------CYCPACC
VSSCCQHSCC-------------------------------------------------
------------------------------------------------------------
--------------------------------------------

>KRTAP9-12
------------------------------------------------------------
-------------------------MTHCCSPCCQPTCCRTTCCRT--------------
------------------------------------------------------------
--------TCWKPTTVTTCSSTSCCQPSCCVSSCCQP-CCHPTCCQNTCCR---------
------------------------------------------------------------
------TTCCQPTCVTSCCQPSCCSTPC-------------------------------
------------------------------------------------------------
------------------------------------------------------------
------------------------------------------------------------
------------------------------------------------------------
------------------------------------------------------------
--------------------------------------------

>KRTAP9-7 
------------------------------------------------------------
-------------------------MTHCCSPCCQPTCCR-----T--------------
------------------------------------------------------------
--------TCWKPTTVTTCSSTPCCQPSCCVSSCCQP-CCHPTCCQNTCCR---------
------------------------------------------------------------
------TTCCQPTCVTSCCQPSCCSTPCCQP-----------------------------
-----ICCGSSCCGQTSCG-----------------------------------------
----------------------------------------------------------SS
CCQPSSCAPIYCRRTCYHPTSVYLPGCLNQSCGSSCCQP--------------CCRPACC
ETTCCRTTCFQPTCVTSCCQPACC-----------------------------------
------------------------------------------------------------
--------------------------------------------

>KRTAP9-11
------------------------------------------------------------
-------------------------MTQCCSPCCQPMCCK--------------------
------------------------------------------------------------
---------------------TTCYRSICCGSSSRPP-CCGPICCAITCYR---------
------------------------------------------------------------
------TVCVTTCCSPPCCQPTYCESSCYQP-----------------------------
-----YQ----------------------------------------------------
------------------------------------------------------------
------------------------------------------------------------
------------------------------------------------------------
------------------------------------------------------------
--------------------------------------------

>KRTAP10-1
-----------------MAASTMSVCSS---------------ACSDSWQVDACPESCCE
PHCCALSCCAPAPCLTLVCTPVSRVSSPCCQAACEPSPCQSGCTSS--------------
------------------------------------------------------------
----CTPSCCQQSSCQPACCTSSPCQQACCVPVCCKPVCCLPTCSKD-------------
------------------------------------------------------------
----SSSCCQQSSCQPTCCASSSSQQSCCVP-----------------------------
-----VCCKPVCYVPTCSEDSSSCCQQSSCHPACCTSSP---------------------
---------------------CQQACCVPVRCKPVCCKPICCVPVCS--------GASTS
CCQQSSCQPACCTTSCCRPSSSVSLLCRPVCRPACCMPVSS-----------CCAPASSC
QASCCRPASCVSLLCRPACSRPAC-----------------------------------
------------------------------------------------------------
--------------------------------------------

>KRTAP10-2
-----------------MAASTMSICSS---------------ACTNSWQVDDCPESCCE
LPCGTPSCCAPAPCLTLVCTPVSCVSSPCCQAACEPSACQSGCTSS--------------
------------------------------------------------------------
----CTPSCCQQSSCQPACCTSSPCQQACCVPVCCKPVCCVPVCCG--------------
------------------------------------------------------------
----ASSCCQQSSCQPACCASSSCQQSCRVP-----------------------------
-----VCCKAVCCVPTCSESSSSCCQQSSCQPACCTSSP---------------------
---------------------CQQSCCVSVCCKPVCCKSICCVPVCS--------GASSP
CCQQSSCQPACCTSSCCRPSSSVSLLCR--------------------------------
----------------PVCSR--PASCSFSSGQKSSC----------------------
------------------------------------------------------------
--------------------------------------------

>KRTAP10-3
-----------------MATSTMSVCSS---------------AYSDSWQVDACPESCCE
PPCCATSCCAPAPCLTLVCTPVSCVSSPCCQAACEPSPCQSGCTSS--------------
------------------------------------------------------------
----CTPSCCQQSSCQPACCTSSPCQQACCVPVCCKPVCCVPVCCKPVCC----------
------------------------------------------------------------
------------------------------------------------------------
------------------------------------------------------------
-------------------------------------KPICCVPVCS--------GASSS
CCQQSSRQPACCTTSCCRPSSSVSLLCRPVCRSTCCVPIPS-----------CCAPASTC
QPSCCRPASCVSLLCRPTCSRLSSACCGLSSGQKSSC----------------------
------------------------------------------------------------
--------------------------------------------

>KRTAP10-4
----------------------MSVCSSDLSYSSRVCLPGSCDSCSDSWQVDDCPESCCE
PPCCAPSCCAPAPCLSLVCTPVSRVSSPCCPVTCEPSPCQSGCTSS--------------
------------------------------------------------------------
----CTPSCCQQSSCQLACCASSPCQQACCVPVCCKTVCCKPVCCVPVCCGDSSCCQQSS
CQSACCTSSPCQQACCVPICCKPVCSGISSSCCQQSSCVSCVSSPCCQAVCEPSPCQSGC
ISSCTPSCCQQSSCQPACCTSSSCQQACCVP-----------------------------
-----VCCKTVCCKPVCSEDSSSCCQQSSCQPACCTSSPCQQACCVPVCCKPVCCKPVGS
VPICSGASSLCCQQSSCQPACCTSSQSQQGCCVPVCCKPVSCVPVCS--------GASSS
CCQQSSCQPACCTTSCCRPSSSVSLLCRPVCRPACCVPVPS-----------CCAPTSSC
QPSCCRPASCVSLL---------------------------------------------
------------------------------------------------------------
--------------------------------------------

>KRTAP10-5
-----------------MAACTMSVCSS---------------ACSDSWRVDDCPESCCE
P------PCGTAPCLTLVCTPVSCVSSPCCQAACEPSPCQSGCTSS--------------
------------------------------------------------------------
----CTPSCCQP-----ACCASSPCQQACCVPVCCKPVCCLPTCSKD-------------
------------------------------------------------------------
----SSSCCQQSSCQPTCCASSSCQQSCCVP-----------------------------
-----VCCKPVCCVPTCSEDSSSCCQHSSCQPTCCTSSP---------------------
---------------------CQQSCYVPVCCKPVCFKPICCVPVCS--------GASTS
CCQQSSCQPACCTTSCCRPSSSVSLLCRPICRPACCVPISS-----------CCAPASSY
QASCCRPASCVSLLCRPACSRLAC-----------------------------------
------------------------------------------------------------
--------------------------------------------

>KRTAP10-6
-----------------MAASTMSVCSSDLSYGSRVCLPGSCDSCSDSWQVDDCPESCCE
PPCCAP-----APCLSLVCTPVSRVSSPCCPVTCEPSPCQSGCTSS--------------
------------------------------------------------------------
----CTPSCCQQSSCQLACCASSPCQQACCVPVCCKTVCCKPVCCVSVCCGDSSCCQQSS
CQSACCTSSPCQQACCVPVCCKPVCSGISSSCCQQSSCVSCVSSPCCQAVCEPSPCQSGC
TSSCTPSCCQQSSCQPTCCTSSPCQQACCVP-----------------------------
-----VCCVPVCCVPTCSEDSSSCCQ----------------------------------
-----------------------QSSCQPACCTSSPCQHACCVPVCS--------GASTS
CCQQSSCQPACCTASCCRSSSSVSLLCHPVCKSTCCVPVPS-----------CGASASSC
QPSCCRTASCVSLLCRPMCSR--PACYSLCSGQKSSC----------------------
------------------------------------------------------------
--------------------------------------------

>KRTAP10-7
-----------------MAASTMSVCSSDLSYGSRVCLPGSCDSCSDSWQVDDCPESCCE
PPCCAP-----APCLSLVCTPVSYVSSPCCRVTCEPSPCQSGCTSS--------------
------------------------------------------------------------
----CTPSCCQQSSCQLACCASSPCQQACCVPVCCKTVCCKPVYCVPVCSGDSSCCQQSS
CQSACCTSSPCQQACCVPICCKPVCSGISSSCCQQSSCVSCVSSPCCQAVCEPSPCQSGC
ISSCTPSCCQQSSCKPACCTSSPCQQACCVP-----------------------------
-----VCCKPVCCVPTCSDDSGSCCQ----------------------------------
------------------PACCTSSQSQQGCCVPVCCKPVCCVPVCS--------GASTS
CCQQSSCQPACCTTSCCRPSSSVSLLCRPVCRPACCVPVPS-----------CCAPTSSC
QASCCRPASCVSLLCRPACSR--PACCGPTSTQKSSC----------------------
------------------------------------------------------------
--------------------------------------------

>KRTAP10-8
------MADACCTRTYVIAASTMSVCSSDVGRVSRVSSPS--TCTGSSWQVDNCQESCCE
PRSCAS-----SCCTPSCCAPAPCLALVCAPVSCEPSPCQSGCTDS--------------
------------------------------------------------------------
----CTPSCCQQSSCQPACCTSSPCQQACCVPVCCKSNCCKPVCCVSICSGAS-------
------------------------------------------------------------
-----SPCCQQSSCQSACCTFSPCQQACCVP-----------------------------
-----ICCKPICCVPVCS------------------------------------------
-------------------------------------------------------GASSL
CCQKSSCQPACCTTSCCRPSSSVSLLCRPVCRPACCVPVPS-----------CCVPASSC
QPSCCHPASCLSFLCRPACSRLAC-----------------------------------
------------------------------------------------------------
--------------------------------------------

>KRTAP10-9
-----------------MAASTMSIRSS---------------AYSDSWQVDDCPESCCE
PPCCATSCCAPAPCLTLVCTPVSRVSSPCCQVTCEPSPCQSGCTSS--------------
------------------------------------------------------------
----CTPSCCQQSSCQPAYCTSSPCQQACCVPVCCKPVCCVPVCCG--------------
------------------------------------------------------------
----ASSCCQQSSYQPACCASSSCQPACCVP-----------------------------
-----VCCKPVCCAPTCSEDSYSCCQQSSCQPACCTSSP---------------------
---------------------CQQSCCVPVCCKPVCCKPICCVPVCS--------GASSL
CCQQSGCQPACCTTSCCRPSSSVSLLCRPVCRPACCVPVSS-----------CCAPTSSR
QPSYCRQASCVSLLCRPVCSR--PACYSFSSGQKSSC----------------------
------------------------------------------------------------
--------------------------------------------

>KRTAP10-10
-----------------MAASTMSICS---------------SACTDSWRVVDCPESCCE
PCCCAP-----APSLTLVCTPVSCVSSPCCQTACEPSACQSGYTSS--------------
------------------------------------------------------------
----CTTPCYQQSSCQPDCCTSSPCQQACCVPVCCVPVCCVPVCNKPVCFVP--------
-----------------------------------------------------------T
CSESSPSCCQQSSCQPTCCTSSPCQQACCVP-----------------------------
-----VCSKSVCYVPVCS------------------------------------------
-------------------------------------------------------GASTS
CCQQSSCQPACCTASCCRPSSSVSLLCHPVCKSTCCVPVPS-----------CGASASSC
QPSCCRTASCVSLLCRPVCSR--PACYSLCSGQKSSC----------------------
------------------------------------------------------------
--------------------------------------------

>KRTAP10-11
-----------------MAASTMSVCSS---------------AYSDSWQVDDCPESCCE
PPCSAPSCCAPAPSLSLVCTPVSCVSSPCCQAACEPSACQSGCTSS--------------
------------------------------------------------------------
----CTPSCCQQSSCQPACCTSSPCQQACCVPVCCKTVCCKPVCCVPVCCGA--------
------------------------------------------------------------
----ASSCCRQSSCQPACCASSSCQPACCVP-----------------------------
-----VCCKPVCCVSTCSEDSSSCCQQSSCQPACCTSSS---------------------
---------------------YQQACCVPVCCKTVYCKPICCVPVCS--------RASYS
RCQQPSCQPACCTTSCCRPSSSVSLLCHPVCRSTCCVPVSS-----------CCAPTSSC
QSSCCCPASCVSLLCRPASS--RLACYSLCSGKKSSC----------------------
------------------------------------------------------------
--------------------------------------------

>KRTAP12-4
---------------------------------------------------------MCH
TSHSSG------------CPMACPGSPCCVPSTCYPPEGYG-------------------
------------------------------------------------------------
----------------TSCCCSAPCVALLCRPLCGVSTCCQPACCVPSP-----------
------------------------------------------------------------
-----------------------CQVACCVP-----------------------------
-----VSCKPVLC-----------------------------------------------
--------------------------------------------------------VASF
CPTSGCCQPFCPTLVYRPVTWSTPTGC--------------------------------
------------------------------------------------------------
------------------------------------------------------------
--------------------------------------------

>KRTAP12-3
---------------------------------------------------------MCH
TSCSPA------------CQPTCCIRSPCQ------------------------------
------------------------------------------------------------
----------------ASCYVPVSCQSSVCMPVSCTRIVCVAPSCQP-------------
------------------------------------------------------------
--------------------------SVCVP-----------------------------
-----VSCRPIIY-----------------------------------------------
--------------------------------------------------------VTPS
CQSSGCCQPPCTTALCRPISCSTPSCC--------------------------------
------------------------------------------------------------
------------------------------------------------------------
--------------------------------------------

>KRTAP12-2
---------------------------------------------------------MCH
TSCSSG------------CQPACCAPSPCQPACCVPSSCQ--------------------
------------------------------------------------------------
----------------ASCCVPVGCQSSVCVPVSFKPAVCLPVSCQSSVCVPMSFKSAVC
-----------------------------------------------------------V
PVSCQSSVCVPVSCRPIVCAAPSCQSSLCVP-----------------------------
-----VSCRPVVY-----------------------------------------------
--------------------------------------------------------AAPS
CQSSGCCQPSCTSVLCRPISYSISSCC--------------------------------
------------------------------------------------------------
------------------------------------------------------------
--------------------------------------------

>KRTAP12-1
---------------------------------------------------------MCH
TSCSSG------------CQPACCAPSPCQ------------------------------
------------------------------------------------------------
----------------ASCYIPVGCQSSVCVPVSFKPAVCVPVRCQS-------------
------------------------------------------------------------
--------------------------SVCVP-----------------------------
-----VSCRPVVY-----------------------------------------------
--------------------------------------------------------AAPS
CQSSGCCQPSCTSVLCRPISCSTPSCC--------------------------------
------------------------------------------------------------
------------------------------------------------------------
--------------------------------------------

>KRTAP10-12
----------------------MSVCSSDLSYGSRVCLPGSCDSCSDSWQVDDCPESCCE
PPCCAP-----APCLSLVCTPVSRVSSPCCRVTCEPSPCQSGCTSS--------------
------------------------------------------------------------
----CTPSCCQQSSCQPACCTSSPCQQACCVPVCCKTVCCKPVCCMPVCCGPS-------
------------------------------------------------------------
-----SSCCQQSSCQPACCISSPCQQSCCVP-----------------------------
-----VCCKPICCVPVCS------------------------------------------
-------------------------------------------------------GASSL
CCQQSSCQPACCTTSCCRPSSSVSLLCRPVCRPARRVPVPS-----------CCVPTSSC
QPSCGRLASCGSLLCRPTCSR--LAC---------------------------------
------------------------------------------------------------
--------------------------------------------

>KRTAP5-7
------------------------------------------------------------
---------MGCC---GCSEGCGSGCGGCGSGCGGCGSGCG-------------------
------------------------------------------------------------
----------------GCGSSCCVPVCCCKPVCCCVPACSCSSCG---------------
-----------------------------------------------------------S
CGGSKGGCGSCGGSKGGCGSCGGSKGGCG-------------------------------
---SCGCSQCSCYKPCCCSSGCG-------------------------------------
------------------------------------------------------------
--------SSCCQSSCCKPCCCQSSCCKPCCCSSGCG-------------------SSCC
QSSCCNPCCSQSSCCVPVCCQCKI-----------------------------------
------------------------------------------------------------
--------------------------------------------

>KRTAP5-8
------------------------------------------------------------
---------MGCC---GCSGGCGSGCGGCGSGCG--------------------------
------------------------------------------------------------
----------------GCGSSCCVPICCCKPVCCCVPACSCSSCGS--------------
------------------------------------------------------------
CGGSKGGRGSCGGSKGDCGSCGGSKGGCG-------------------------------
---SCGCSQCSCYKPCCCSSGCGSSCCQSSCCKP--------------------------
--------------------------------------------------CCSQSSCCKP
CSCSSGCGSSCCQSSCCKPCCSQSSCCKPCCCSSGCG-------------------SSCC
QSSCCKPCCSQSSCCVPICCQCKI-----------------------------------
------------------------------------------------------------
--------------------------------------------

>KRTAP5-9
------------------------------------------------------------
---------MGCC---GCSGGCGSSCGGCDSSCGSCGSGCR-------------------
------------------------------------------------------------
----------------GCGPSCCAPVYCCKPVCCCVPACSCSSCG---------------
------------------------------------------------------------
--------------KRGCGSCGGSKGGCG-------------------------------
---SCGCSQCSCCKPCCCSSGCGSSCCQCSCCKP--------------------------
--------------------------------------------------YCSQCSCCKP
CCSSSGRGSSCCQSSCCKPCCS----------SSGCG-------------------SSCC
QSSCCKPCCSQSRCCVPVCYQCKI-----------------------------------
------------------------------------------------------------
--------------------------------------------

>KRTAP5-10
------------------------------------------------------------
---------MGCC---GCSGGCGSGCGGCGSGCGGCGSGCGGYGSGC-------------
------------------------------------------------------------
---------------GGCGSSCCVPVCCCKPVCCCVPACSCSSCG---------------
-----------------------------------------------------------S
CGGSKGDCGSCGGSKGGCGSCGGSKGGCG-------------------------------
---SCGGSKGGCGSCGGSKGGCGSCGGSKGGCG---------------------------
------------------------------------------------------------
-------SCGGSKGGCGSCGCSQCNCCKPCCCSSGCGSCCQSSCCNPCCCQSSCCVPVCC
QSSCCKPCCCQSSCCVPVCCQCKI-----------------------------------
------------------------------------------------------------
--------------------------------------------

>KRTAP5-11
------------------------------------------------------------
---------MGCC---GCSGGCGSGCGGCGSGSGGCGSGCG-------------------
------------------------------------------------------------
----------------GCGSSCCVPICCCKPVCCCVPACSCSSCG---------------
------------------------------------------------------------
---------SCGGSKGGCGSCGSSKGGCG-------------------------------
---SCGCSQSNCCKPCCSSSGCG-------------------------------------
------------------------------------------------------------
--------SFCCQSSCSKPCCCQSSCCQSSCCKPCCCQS------------------SCC
QSSCFKPCCCQSSCCVPVCCQCKI-----------------------------------
------------------------------------------------------------
--------------------------------------------

>KRTAP5-1
------------------------------------------------------------
---------MGCC---GCSGGCGSSCGGCGSGCGGCGSGCGGCGSGCGGSGSSCCVPVCC
CKPVCCRVPTCSCSSCGKGGCGSSGGSKGGCGSCGGCKGGCGSCGGSKGGCGSCGGSKGG
CGSCGGSKGGCGSGCGGCGSSCCVPVCCCKPMCCCVPACSCSSCGK--------------
-------------------------------------------------------GGCGS
CGCSKGACGSCGGSKGGCGSCGGCKGGCG-------------------------------
---SCGGSKGGCGSGCGGCGSGCGVPVCCCSCSSCG------------------------
------------------------------------------------------------
--------SCAGSKGGCGSSCSQCSCCKPCCCSSGCG-------------------SSCC
QSSCCKPCCSQSSCCVPVCCQCKI-----------------------------------
------------------------------------------------------------
--------------------------------------------

>KRTAP5-2
------------------------------------------------------------
---------MGCC---GCSRGCGSGCGGCGSSCGGCGSGCGGCGSGRGGCGSGCGGCS--
------------------------------------------------------------
------------SSCGGCGSRCYVPVCCCKPVCSWVPACSCTSCG---------------
-----------------------------------------------------------S
CGGSKGGCGSCGGSKGGCGSCGGSKGGCG-------------------------------
---SCGCSQSSCCKPCCCSSGCG-------------------------------------
------------------------------------------------------------
--------SSCCQSSCCKPCCCQSSCCVPVCCQSSCCK----------------------
------PCCCQSNCCVPVCCQCKI-----------------------------------
------------------------------------------------------------
--------------------------------------------

>KRTAP5-3
------------------------------------------------------------
---------MGCS---GCSGGCGSSCGGCGSSCGGCGSGYG-------------------
------------------------------------------------------------
----------------GCGSGCCVPVCCCKPVCCCVPACSCSSCGS--------------
------------------------------------------------------------
CGGSKGVCGSCGGCKGGCGSCGGSKGGCGSSCCVPVCCSSSCGSCGGSKGVCGFRGGSKG
GCGSCGCSQCSCYKPCCCSSGCGSSCCQSSCCKPSCSQSSCCKP----------------
--------------------------------------------------CCSQSSCCKP
CCCSSGCGSSCCQSSCCKPCCSQSSCCKPCCCSSGCG-------------------SSCC
QSSCCKPCSSQSSCCVPICCQCKI-----------------------------------
------------------------------------------------------------
--------------------------------------------

>KRTAP5-4
------------------------------------------------------------
---------MGCC---GCSGGCGSGCGGCGSGCGGCGSGCGGCGSGCGGCGSGC------
------------------------------------------------------------
---------------GGCGSSCCVPICCCKPVCCCVPACSCSSCGS-----CGGSKGGYG
SCGGSKGGCV---------------------------------------SCGGSKGGCGS
CGGSKGGCGSCGGSKGGCGSCGGSKGGCG-------------------------------
---SCGCSQCSCCKPCCFSSGCGSSCCQSSCCKPCCS-----------------------
------------------------------------------------------------
---SSGCGSSCCQSSCCKPYCCQSSCCKPCCSSSGCG-------------------SSCC
QSSCCNPCCSQSSCCVPVCCQCKI-----------------------------------
------------------------------------------------------------
--------------------------------------------

>KRTAP5-5
------------------------------------------------------------
---------MGCC---GCSGGCGSGCGGRGSGCGGCGSGCGGCGSGCGGCGSGCGGCGGC
GS----------------------------------------------------------
----------GCAGCGGCGSGCCVPVCCCKPMCCCVPACSCSSCGKGGCGSCGGSKRGCV
SCGVSKGACG---------------------------------------SCGGSKGGCGS
CGGSKGGCGSCGGSKGGCGSCGGSKGGCG-------------------------------
---SYGCSQSSCCKPCCCSSGCG-------------------------------------
------------------------------------------------------------
--------SSCCQSSCCKPYCCQSSCCKPYCCQSSCCKPCSCF---------SGCGSSCC
QSSCYKPCCCQSSCCVPVCCQCKI-----------------------------------
------------------------------------------------------------
--------------------------------------------

>KRTAP5-6
------------------------------------------------------------
---------MGCC---GCSGGCGSGCGGCGSGCG--------------------------
------------------------------------------------------------
----------------GCGSSCCVPICCCKPVCCCVPACSCTSCG---------------
-----------------------------------------------------------S
CGGSKGCCGSCGGSKGGCGSCGGSKGGCG-------------------------------
---SCG------------------------------------------------------
------------------------------------------------------------
--------------------CSQCSCCKPCYCSSGCG-------------------SSCC
QSSCCKPCCSQASCCVPICCQCKI-----------------------------------
------------------------------------------------------------
--------------------------------------------

>KRTAP23-1
------------------------------------------------------------
--------------MSYNCCCGNFSSHSCEGYLCYSGYSRGGSSYPSN------------
------------------------------------------------------------
------------LVYSTEPLISQHLPAGFLSLQGLSGDLLGNP----------------
------------------------------------------------------------
------------------------------------------------------------
------------------------------------------------------------
------------------------------------------------------------
------------------------------------------------------------
------------------------------------------------------------
------------------------------------------------------------
--------------------------------------------

>KRTAP13-2
------------------------------------------------------------
--------------MSYNCCSGNFSSRSCGDYLRYPASSRG-FSYPSN------------
------------------------------------------------------------
------------LVYSTDLCSPSTCQLGSSLYRGCQEICWEPTSCQTSYVE---------
------------------------------------------------------------
----------SSPCQTSCYRPRTSLLCSPCK-----------------------------
------------------------------------------------------------
------------------------------------------------------------
---TTYSGSLGFGSSSCRSLGYGSRSCYSVGCGSSGVRSLG------------------Y
GSCGFPSLGYGSGFCRPTYLASR-SCQSPCYRPAYGSTFCRSTC---------------
------------------------------------------------------------
--------------------------------------------

>KRTAP13-1
------------------------------------------------------------
--------------MSYNCCSGNFSSRSCGGYLHYPASSCG-FSYPSN------------
------------------------------------------------------------
------------QVYSTDLCSPSTCQLGSSLYRGCQQTCWEPTSCQTSYVE---------
------------------------------------------------------------
----------SSPCQTSCYRPRTSLLCSPCQ-----------------------------
------------------------------------------------------------
------------------------------------------------------------
---TTYSGSLGFGSSSCRSLGYGSRSCYSVGCGSSGFRSLG------------------Y
GGCGFPSLGYGVGFCRPTYLASR-SCQSSCYRPTCGSGFYY------------------
------------------------------------------------------------
--------------------------------------------

>KRTAP13-3
------------------------------------------------------------
--------------MSYNCCSRNFSSCSHGGYLHYPGSSCG-SSYPSN------------
------------------------------------------------------------
------------LVYSTDLCSPSTCQLGSSLYRGCQETCWRPNSCQTLCVE---------
------------------------------------------------------------
----------SSPCHTSCYYPRTHMLCNSCL-----------------------------
------------------------------------------------------------
------------------------------------------------------------
---TMHVGSRGFGSNSCCSLSCGSRSCSSLGCGSNGFRYLN------------------Y
RIHTSPSQSYRSRFCHPIYFPPRRWFHSSCYQPFCRSGFY-------------------
------------------------------------------------------------
--------------------------------------------

>KRTAP13-4
------------------------------------------------------------
--------------MSYNCCSRNFSSRSFGGYLYYPG------SYPSS------------
------------------------------------------------------------
------------LVYSTALCSPSTCQLRSSLYRDCQKTCWEPASCQK-------------
------------------------------------------------------------
----------------SCYRPRTSILCCPCQ-----------------------------
------------------------------------------------------------
------------------------------------------------------------
---TTCSGSLGFRSSSCRSQGYGSRCCYSLGNGSSGFRFLK------------------Y
GGCGFPSLSYGSRFCYPNYLASG-AWQSSCYRPICGSRFYQFTC---------------
------------------------------------------------------------
--------------------------------------------

>KRTAP15-1
------------------------------------------------------------
--------------MSYNCSSGNFSSCCFGSYLRYPVSTYN-LFYPSN------------
------------------------------------------------------------
------------AIYS-----PNTCQLGSSLYNGCQETYCEPTSCQTSCTL---------
------------------------------------------------------------
----------ARSYQTSCYCPKNSIFCSPRQ-----------------------------
------------------------------------------------------------
------------------------------------------------------------
---TNYIRSLGCGNTGLGSLGCGSTGFQSLDCGSSFYHPTT------------------F
SSRNFQATCY-------------------------------------------------
------------------------------------------------------------
--------------------------------------------

>KRTAP29-1
------------MADGCCPGNTTAIPAVPTITTYPVKGGFRHALCLPSSCHSRMWQLVTC
QESCQPSIGAPSGCDPASCQPTRLPATSCVGFVCQPMCSHAACYQSG-------------
------------------------------------------------------------
----TGQSPCLVSSCQPSCSESTCCQEKCCDASPCQQSSCQESVCMSGSCQAACG-----
------------------------------------------------------------
----QSVCCDAGSCQPSCSEVTSCPETSCLP-----------------------------
-----TICTASPCQPTWCQGSSCQPVSGEGQPCKS-------------------------
------------------------------------------------------TYYQPI
CYIFKPCQSALYMPVPCQPSTCVFSSCNTTCCVPSHCQPPHCQLVP-------STCFIYQ
PVANCQAPCSTKNCCKPASCDTVISGQPTCDGPPSYNQSGCKSACCVTGLGTSPSSGSNC
LPTSCQPSCESSFCKATLC----------------------------------------
--------------------------------------------

>KRTAP16-1
MSGSCSSRKCFSVPATSLCSTEVSCGGPICLPSSCQSQTWQLVTCQDSCGSSSCGPQCRQ
PSCPVSSCAQPLCCDPVICEPSCSVSSGCQPVCCEATTCEPSCSVSNCYQPVCFEATI--
------------------------------------------------------------
----CEPSCSVSNCCQPVCFEATVCEPSCSVSSCAQPVCCEPAICEPSCSVSSCCQPVG-
-------------------------------------------SEATSCQPVLCVPTSCQ
PVLCKSSCCQPVVCEPSCCSAVCTLPSSCQP-----------------------------
-----VVCEPSCCQPVCPTPTCSVTSSCQAVCCDPSPCEPSCS-----------------
-----------------ESSICQPATCVALVCEPVCLRPVCCVQSSCEPPSVPSTCQEPS
CCVSSICQPICSEPSPCSPAVCVSSPCQPTCYVVKRCPSVCPE--------PVSCPSTSC
RPLSCSPGSSASAICRPTCPRTFYIPSSSKRPCSATISYRPVSRPICRPICSGLLTYRQP
YMTSISYRPACYRPCYSILRRPACVTSYSCRPVYFRPSCTESDSCKRDCKKSTSSQLDCV
DTTPCKVDVSEEAPCQPTEAKPISPTTREAAAAQPAASKPANC

>KRTAP17-1
------------------------------------------------------------
---------MGCCPG-DCFTCCTQEQNCCEECCCQPG-----------------------
------------------------------------------------------------
--------------CCGCCGSCCGCGGSGCGGSGCGGSCCGSSCCG--------------
------------------------------------------------------------
------------SGCGGCGGCGGCGGGCCG------------------------------
------------------------------------------------------------
------------------------------------------------------------
-----------------------SSCCGSSCCGSGCCGP---------------------
------VCCQPTPICDTK-----------------------------------------
------------------------------------------------------------
--------------------------------------------

>KRTAP24-1
------------------------------------------------MPAGSMSTTGYP
GVCSTTSYRTHCYIPVTSSVTLSSSDLSPTFGHCLPSSYQGNLWLLD-------------
------------------------------------------------------------
--------YCQESYGEAPTCKSPSCEPKTCSTTGCDPSNSSVPCNSPSAGQ---------
------------------------------------------------------------
---------VFSVCETTNVSPSPSCSPSTQTNGYVCNCHIPTRNASKACQTLRNGSNC--
--FGQLNCLSKSFQTLNHCRLSTL------------------------------------
------------------------------------------------------------
--GYKSYQNPCFIPSYVSPLCYISNSCQPQSYLVRNYHYSSYR--------PTSCRPLSY
LSRSFRSLSYIPSTFPPLRYLCSGSRPLKCY----------------------------
------------------------------------------------------------
--------------------------------------------

>KRTAP26-1
-----------------------------------------------------MSCPNYC
SGNSNSGSLRTSRHIPLTSIDLCPTSVSCGDVLYLPTSSQDHTWVTD-------------
------------------------------------------------------------
--------NCQETCG----------EPTSCQPVHCETGNLETSCGSSTAYY---------
------------------------------------------------------------
---------VPRPCQGSSFLPASFFSSSCLP-----------------------------
-----VSCRPQRYVSSGCRPLRPL------------------------------------
------------------------------------------------------------
--LNSYQPIGDCVPNAYRPQFCLSKSCQPQNLLTSGCQPSSCL--------AYRPQSLHV
VSSSLRPLGPLFSGCQPLTHVFSTCRPSCSGL---------------------------
------------------------------------------------------------
--------------------------------------------

>KRTAP27-1
------------------------------------------------------MPHSHC
HSLRSFHNAPPLSAITHGTNPITFEDRLCLPSSFHSRTCFLDN-----------------
------------------------------------------------------------
---------FQETCNETTSCQMTNCEQDLFTDDSCVQSNCFPGVVQTTYSN---------
------------------------------------------------------------
---------SRPCERTACQSESSSAGLACVS-----------------------------
------------------------------------------------------------
-----------------------------------------------------------Q
PCQSESTQQMGFVAQSCQPASLKGNSCPPKTSKSKNFETLERASS------QCQCQSQNP
ESSSCRPLVNVAPEPQLLESSPGVEPTCCVTGGSQLPSK--------------------
------------------------------------------------------------
--------------------------------------------

>KRTAP11-1
------------------------------------------------------------
--------------MSFNCSTRNCSSRPIGGRCIVPVAQVT-TTSTTD------------
------------------------------------------------------------
------------ADCLGGICLPSSFQTGSWLLDHCQETCCEPTACQPTCYRRT-------
------------------------------------------------------------
-------SCVSNPCQVTCSR-QTTCISNPCS-----------------------------
------------------------------------------------------------
------------------------------------------------------------
---TTYSRPLTFVSSGCQPLGGISSVCQPVGGISTVCQPVG------------------G
VSTVCQPACGVSRTYQQSCVSSCRRTC--------------------------------
------------------------------------------------------------
--------------------------------------------

>KRTAP25-1
------------------------------------------------------------
----------------MHNRSQGFFFSSCHPQNHVSYGCQ--------------------
------------------------------------------------------------
----------------SPSFIFCRCQSLNFVSRTCYPLSYFSYGNQTIG-----------
------------------------------------------------------------
------------------------------------------------------------
------------------------------------------------------------
------------------------------------------------------------
-----------SISNSFRSLNYVSHSFQPISFMHSSFQP---------------------
--ACSDFVGWQSPFLRRTC----------------------------------------
------------------------------------------------------------
--------------------------------------------

>KRTAP28-1
------------------------------------------------------------
---------MGCC---GCG-GCGG------------------------------------
------------------------------------------------------------
----------CGGCGGGCGGG-----CGRCTTCRCYRVGCCSSCCP--------------
------------------------------------------------------------
-------------------CCRGCCGGCCS------------------------------
------------------------------------------------------------
------------------------------------------------------------
--------------------TPVICCCRRTCSSCGYSCG---------------------
-----KGCCQQKCCCQKQCCC--------------------------------------
------------------------------------------------------------
--------------------------------------------

>KRTAP28-2
------------------------------------------------------------
---------MGCC---GCG-GCGG----CGGRCGGCGGGCGGGCGGGCGGGCGG------
------------------------------------------------------------
--------GCGGGCGGGCGGG-CGGSCGSCTTCRCYRVGCCSSCCP--------------
------------------------------------------------------------
-------------------CCRGCCGGCCS------------------------------
------------------------------------------------------------
------------------------------------------------------------
--------------------TPVICCCRRTCHSCGCGCG---------------------
-----KGCCQQKCCCQKQCCC--------------------------------------
------------------------------------------------------------
--------------------------------------------

>KRTAP28-3
------------------------------------------------------------
---------MGCC---GCG-SCGG----CGGGCG--------------------------
------------------------------------------------------------
--------GCGGGCGGGCGGG-CGGVCGSCTTCRCYRVGCCSSCCP--------------
------------------------------------------------------------
-------------------CCRGCCGGCCS------------------------------
------------------------------------------------------------
------------------------------------------------------------
--------------------TPVICCCRRTCRSCGCGCR---------------------
-----KGCCQQKCCCQKQCCC--------------------------------------
------------------------------------------------------------
--------------------------------------------

>KRTAP28-4
------------------------------------------------------------
---------MGCC---GCG-SCGG----CGGRCG---------------GGCGG------
------------------------------------------------------------
--------GCSGGCGGGCGGG-CGGGCGSCTTCRCYRVGCCSSCCP--------------
------------------------------------------------------------
-------------------CCRGCCGGCCS------------------------------
------------------------------------------------------------
------------------------------------------------------------
--------------------TPVICCCRRTCGSCGCGYG---------------------
-----KGCCQQKCCCQKQCCC--------------------------------------
------------------------------------------------------------
--------------------------------------------

>KRTAP28-5
------------------------------------------------------------
---------MGCC---GCG-GCGG------------------------------------
------------------------------------------------------------
-------------CGGGCGGG-----CGSCTTCRCYRVGCCSSCCP--------------
------------------------------------------------------------
-------------------CCRGCCGGCCS------------------------------
------------------------------------------------------------
------------------------------------------------------------
--------------------TPVICCCRRTCCSCGCGCG---------------------
-----KGCCQQKGCCQKQCCC--------------------------------------
------------------------------------------------------------
--------------------------------------------

>KRTAP28-6
------------------------------------------------------------
---------MGCC---GCG-GCGGGCGGCGG-----------------------------
------------------------------------------------------------
--------GCSGGCGGGCGGG-----CGSCTTCRCYRVGCCSSCCP--------------
------------------------------------------------------------
-------------------CCRGCCGGCCS------------------------------
------------------------------------------------------------
------------------------------------------------------------
--------------------TPVICCCRRTCHSCGCGCGCGKG-----------------
-CCQQKGCCQQKGCCKKQCCC--------------------------------------
------------------------------------------------------------
--------------------------------------------

>KRTAP28-7
------------------------------------------------------------
---------MGCC---GCG-SCGG----CGGGCG--------------------------
------------------------------------------------------------
------------GCGGGCGGG-CGGGCGSCTTCRCYRVGCCSSCCP--------------
------------------------------------------------------------
-------------------CCRGCCGGCCS------------------------------
------------------------------------------------------------
------------------------------------------------------------
--------------------TPVICCCRRTCGSCGCGCG---------------------
-----KGCCQQKGCCQKQCCC--------------------------------------
------------------------------------------------------------
--------------------------------------------

>KRTAP28-8
------------------------------------------------------------
---------MGCC---GCG-GCGG----GCGGCSG-------------------------
------------------------------------------------------------
--------GCGGGCGGGCGGGGCGGGCGSCTTCRCYRVGCCSSCCP--------------
------------------------------------------------------------
-------------------CCRGCCGGCCS------------------------------
------------------------------------------------------------
------------------------------------------------------------
--------------------TPVICCCRRTCSSCGCGYG---------------------
-----KGCCQQKGCCQQKCCCQKQCCC--------------------------------
------------------------------------------------------------
--------------------------------------------
