# Supplementary material for: Molecular evolution of the keratin associated protein gene family in mammals, role in the evolution of mammalian hair
Source: BMC Evol Biol. 2008 Aug 23;8:241. doi: 10.1186/1471-2148-8-241 (PMC2528016; doi:10.1186/1471-2148-8-241)
Supplement: Additional file 6 — Aligned human HGT-KRTAP protein sequences. [file 1471-2148-8-241-S6.fas]

>KRTAP19-1
---MSHYGSYYG-----GLGYSCG-----------GFGG---LG--YGY-
------------------------GCGCGSFCRRG---------------
-SGCGYG-GYGYGSGFGSYGYGSGFGGYGYGSGFGGYGYGCCRPSYNGGY
GFS-GFY---------------------
>KRTAP19-2
---MCY-----------GYGCGCG-----------SFCR---LG--YG--
-------------------------CGYEGCR------------------
-YGCGHR-GCGDG---------------------------CCCPSCYRRY
RFT-GFY---------------------
>KRTAP19-3
---MSYYGSYYG-----GLGYGCG-----------GFGG---LG--YGY-
------------------------GCGCGSFRRLG---------------
-SGCGYG-GYGYG---------SGFGGYGYGSGFGGYGYGCYRPSYYGGY
GFS-GFY---------------------
>KRTAP19-4
---MSYYGSYYR-----GLGYGCG-----------GFGG---LG--YGY-
------------------------GCGCGSFRRLG---------------
-YGCGFG-GNGYG---------------------------YCRPSCYGGY
GFS-ILLKSYPEDTISEVIRRSFNLTKY
>KRTAP19-5
---MNYYGNYYG-----GLGYGYG-----------GFDD---LG--YGY-
------------------------GCGCGSFRRLG---------------
-YGGGYG-GYGYG------------------SGFGGYGYRSCRPSCYGGY
GFS-GFY---------------------
>KRTAP19-6
---MRYYGSYYR-----GLGYGCG-----------GFGG---LG--YG--
-------------------------CGCGGYR------------------
-YGSGYG-GYRYG---------------------------CCRPSCREGY
GFS-GFY---------------------
>KRTAP19-7
---MSYSGSYYG-----GLGYGCG-----------GFGG---LG--YGY-
------------------------SCGCGSFRRLG---------------
-YGCGYG-GYRYS---------------------------CCHPSCYGGY
WSS-GFY---------------------
>KRTAP19-8
---MSYYRSYYG-----GLGYGYG-----------GFGG---WG--YGY-
------------------------GCGYGSFRRLG---------------
-YGCGYG-GYGFS---------------------------CCRPLYYGGY
GFS-AFY---------------------
>KRTAP19-9
---MSFDNNYHG-----GQGYAKG-----------GLG------------
-------------------------CSY----------------------
--GCGLS-GYGYA---------------------------CYCPWCYERS
WFS-GCF---------------------
>KRTAP6-3
-MCGSYYRNYNG-----GHGYGCC-----------GYGG---LGCGYGGC
GYGCCGYRGLGFGYGGLDCGYGGLGCGYGSFCGCGYRGLD-------CGY
GCGYGYV-SHSFCG---------------------------CGYRCGSGY
GSSFGYYY--------------------
>KRTAP6-2
-MCGSYYGNYYG-----DHGYGCC-----------GYEG---LG--YG--
--------------------YGSLRCGYSSCCGY----------------
--GHGYG-SRFFCG---------------------------CGYGCGSG-
-----YYY--------------------
>KRTAP6-1
-MCGSYYGNYYG-----TPGYGFC-----------GYGG---LG--YG--
--------------------YGGLGCGYGSCCGCGFR-----------RL
GCGYGYG-SRSLCG---------------------------YGYGCGSGS
----GYYY--------------------
>KRTAP8-1
MLCDNFPGAVFP-----GCYWGSY-----------GYP----LG--YSV-
------------------------GCGYGSTY------------------
-SPVGYGFGYGYN---------------------------GCGAFGYRRY
SPF-ALY---------------------
>KRTAP20-1
---MIYYSNYYG-----G--YGYG-----------GLG--------CGY-
------------------------GCGYRGYG-CG---------------
-YG-GYG-GYGNG---------------------------YYCPSCYGRY
WSY-GFY---------------------
>KRTAP20-2
---MCYYSNYYG-----GLRYGYG-----------VLGGGYGCG--CGY-
------------------------GHGYGGLG-CG---------------
-YGRGYG-GYGYG---------------------------CCRPSCYGRY
WSC-GFY---------------------
>KRTAP21-1
-MCCNYYGNSCGYGSGCGCGYGSGSGCG------CGYGTG--YGCGYG--
-------------------------CGFGS--------------------
HYGCGYGTGYGCGYG-------------------SGSGYCGYRPFCFRRC
YSS--C----------------------
>KRTAP21-2
-MCCNYYRNCCG-----GCGYGSGWSSG------CGYGCG--YGCGYGS-
------------------------GCRYGSGYGTG--------------C
GYGCGYGSGCGYGCG-------------------YSSSCCGYRPLCYRRC
YSS--CY---------------------
>KRTAP21-3
-MCCNYYGNSCGYGSSYGCGYGSGYGCGYGSSYGCGYGSG--YGCGYGSS
-----------------------YGCGYGSGYSCGYGSGSGCGYGTGYGC
GYGCGYGTGYGCGCG-------------------SGSGYCGYRPFCFRRC
YSS--C----------------------
